# Supplementary material for: Genomic characterization of Ensifer aridi, a proposed new species of nitrogen-fixing rhizobium recovered from Asian, African and American deserts
Source: BMC Genomics. 2017 Jan 14;18:85. doi: 10.1186/s12864-016-3447-y (PMC5237526; doi:10.1186/s12864-016-3447-y)
Supplement: Additional file 1: Table S1. — Nodulation tests on selected leguminous plants. Table S2. Primer efficiencies and correlation factors obtained from quantitative PCR assays. Table S3. List of strains and species used for the phylogenetic analysis (Table S3A) and list of 103 E. meliloti 1021 genes used for the phylogenetic analysis (Table S3B). Table S4. PEG lists from desert isolates corresponding to the 103 most conserved genes among alpha-rhizobia (Table S4A), 84 orthologous genes carried by pSymA in E. meliloti 1021 (Table S4B) or 55 selected genes carried by pSymB (Table S4C). Table S5. Genome sequencing and assembly overviews. Table S6. Frequency of predicted ISs in relation to IS families in the 4 compared Ensifer species. Table S7. Identification of species specific and complete KEGG modules in the 4 compared Ensifer species. Table S8. Phenotypic characteristics. (XLSX 63 kb) [file 12864_2016_3447_MOESM1_ESM.xlsx]

## Sheet: Table S1
Table S1. Nodulation tests on selected leguminous plants
Plant species	Subfamily	Habit	TW10	TP6	LMR001	LEM451
Vachellia leucophloea (Roxb.) Maslin, Seigler & Ebinger	Mimosoideae	Tree P	N+	N+	N+	N+
Senegalia senegal (L.) Willd. (Acacia senegal)	Mimosoideae	Tree P	N-	N-	N+	N+
Vachellia tortilis (Forssk.) Galasso & Banfi (Acacia tortilis)	Mimosoideae	Tree P	N+	N+	N+	N+
Vachellia gummifera (Willd.) Kyal. & Boatwr. (Acacia gummifera)	Mimosoideae	Tree P	N+	N+	N+	N-
Prosopis cineraria (Linn.) Druce.	Mimosoideae	Tree P	N+	N+	N+	N+
Prosopis juliflora (Sw.) DC.	Mimosoideae	Tree P	N+	N+	N+	N-
Mimosa hamata Willd.	Mimosoideae	Shrub P	N-	N-	N-	N-
Mimosa himalayana Gamble	Mimosoideae	Shrub P	N-	N-	N-	N-
Tephrosia purpurea (L.) Pers. sub sp. purpurea (L.) Pers	Papilionoideae	Herb A/P	N+	N+	N-	N-
Tephrosia wallichii Graham	Papilionoideae	Herb A/P	N+	N+	N-	N-
Vigna radiata (L.) Wilczek	Papilionoideae	Herb A	N+	N+	N+	N+
Cyamopsis tetragonoloba (L.) Taub.	Papilionoideae	Herb A	N+	N+	N+	N+
Phaseolus vulgaris L.	Papilionoideae	Herb A	N-	N-	N+	N+
Arachis hypogaea L.	Papilionoideae	Herb A	N-	N-	N-	N-
Glycine max (L.) Merr.	Papilionoideae	Herb A	N-	N-	N-	N-
Chamaecrista pumila (Lam.) K. Larsen	Caesalpinioideae	Herb A	N+	N+	N-	N-
N+ =nodulation observed, N- =no nodulation, A=annual, P=perennial

## Sheet: Table S2
Table S2. Primer efficiencies and correlation factors obtained from quantitative PCR assays. gDNA extracts from the targeted strains were quantified using the Pico Green reagent and 7 dilutions From 1 to 1/1000 were used for Primer pair efficiency calculations (See main text)
Primer pairs	Targeted strain	Slope	Intercept	Correlation factor (R2)	Primer Efficiency
recA F/R	LEM 451	-3.4462	36.439	0.9998	1.95063
recA F/R	LEM457	-3.5673	36.804	0.9998	1.90688
glnII F/R	LEM 451	-3.4597	36.644	0.9994	1.94555
glnII F/R	LEM457	-3.4073	36.647	0.9997	1.96557
nodC F/R	LEM 451	-3.6077	38.398	0.9993	1.89315
nodF F/R	LEM 451	-3.4767	36.361	0.9999	1.93923
16S-870f / FGPS505'-313	Ensifer meliloti	-3.5101	35.31	0.9998	1.93
16S-870f / FGPS505'-313	LMR001	-3.5229	35.231	0.9998	1.92
16S-870f / FGPS505'-313	LMR013	-3.5496	35.341	0.9994	1.91
16S-870f / FGPS505'-313	LEM451	-3.511	35.142	0.9997	1.93
16S-870f / FGPS505'-313	LEM457	-3.5423	35.135	0.9993	1.92
16S-870f / FGPS505'-313	TP6	-3.5917	35.465	0.9999	1.9

## Sheet: Table S3ab
Table S3a. List of strains and species used for the phylogenetic analysis
Strain / Species	Accession
Ensifer sp. LMR001	LUAV00000000
Ensifer sp. LMR013	LUFU00000000
Ensifer sp. LEM451	LUFV00000000
Ensifer sp. LEM457	LUFW00000000
Ensifer sp. TP6	LUFX00000000
Ensifer sp. TW10	AZNX01000000
Bradyrhizobium diazoefficiens USDA 110	NC_004463.1
Bradyrhizobium sp. BTAi1	NC_009485.1; NC_009475.1
Ensifer arboris LMG14919	NZ_ATYB0100000000.1
Ensifer fredii USDA207	USDA207v1_ U207v1†
Ensifer fredii USDA205	USDA205v1_ U205v1†
Ensifer medicae A321	A321SMEDv1_ SA321v1†
Ensifer medicae M1	M1SMEDv1_ SSM1v1†
Ensifer medicae WSM419	NC_009620-22, NC_009636
Ensifer meliloti 1021	NC_003037, NC_003047, NC_003078
Ensifer meliloti Rm41	HE995405-08
Ensifer meliloti USDA1002	USDA1002v1_ U1002v1†
Ensifer saheli USDA4893	USDA4893v1_ U4893v1†
Ensifer sojae CCBAU 05684	AJQT00000000.1
Ensifer sp. NGR234	NC_012587.1; NC_012586.1; NC_000914.2
Ensifer terangae USDA4894	USDA4894v1_ U4894v1†
Mesorhizobium amorphae CCNWGS0123	NZ_AGSN00000000.1
Mesorhizobium australicum WSM2073	NC_019973.1
Mesorhizobium ciceri bv biserrulae WSM1271	NC_014923.1; NC_014918.1
Mesorhizobium loti MAFF303099	NC_002678.2; NC_002682.1; NC_002679.1
Mesorhizobium metallidurans STM2683	NZ_CAUM00000000.1
Mesorhizobium opportunistum WSM2075	NC_015675.1
Rhizobium etli CFN 42	NC_007761-66; NC_004041.2
Rhizobium leguminosarum bv trifolii WSM1325	NC_012848, 50, 52-54, 58
Rhizobium leguminosarum bv trifolii WSM2304	NZ_ABKO01000000-NZ_ABKO01000027
Rhizobium leguminosarum bv viciae 3841	NC_008378-84
† Accessions from MaGe (https://www.genoscope.cns.fr/agc/microscope/home/index.php)
Table S3b. List of conserved gene labels from the well annotated S. meliloti 1021 strain used for the phylogenetic analysis.
Label	Gene	Begin	End	Frame	Product
SMb20605	_	1619075	1620367	-3	ureashort-chain amide or branched-chain amino acid uptake ABC transporter substrate-binding protein precursor
SMb20745	glnII	1533876	1534910	-2	glutatmine synthetase II protein
SMb21163	hutU	908169	909842	-2	Urocanate hydratase
SMc00005	fabI1	986489	987307	2	Enoyl-[acyl-carrier-protein] reductase [NADH] 1
SMc00324	pnp	277323	279476	3	Polyribonucleotide nucleotidyltransferase
SMc00327	fabB	281606	282826	-3	3-oxoacyl-(acyl carrier protein) synthase I
SMc00335	rpsA	289147	290853	1	30S ribosomal protein S1
SMc00364	rplT	318744	319148	3	50S ribosomal protein L20
SMc00382	_	335699	336955	-3	aminopeptidase protein
SMc00394	guaA	343959	345521	-2	GMP synthase [glutamine-hydrolyzing]
SMc00469	dksA	1956089	1956508	-3	PUTATIVE DNAK SUPPRESOR PROTEIN
SMc00480	icd	1937089	1938303	1	isocitrate dehydrogenase
SMc00485	rpsD	1930545	1931162	-2	30S ribosomal protein S4
SMc00495	purC	1915805	1916569	2	Phosphoribosylaminoimidazole-succinocarboxamide synthase
SMc00508	purB	1903904	1905211	2	adenylosuccinate lyase
SMc00528	_	1881411	1882088	3	hypothetical protein
SMc00538	_	1924050	1924385	3	hypothetical protein
SMc00567	rpsR	1237866	1238114	-2	30S ribosomal protein S18
SMc00573	acpP	1242713	1242949	2	Acyl carrier protein AcpP
SMc00640	serC	2936903	2938081	-3	phosphoserine aminotransferase
SMc00646	rpoH1	2929335	2930240	3	RNA polymerase factor sigma-32
SMc00654	ctrA	2922080	2922781	2	response regulator,controls chromosomal replication initiation protein
SMc00700	cobS	2879835	2880830	-2	cobalamin biosynthesis protein
SMc00760	recA	1948178	1949224	-3	recombinase A
SMc00781	iolA	801316	802812	1	putative malonic semialdehyde oxidative decarboxylase protein
SMc00815	guaB	836212	837714	1	inosine 5'-monophosphate dehydrogenase
SMc00855	glyQ	931119	932054	3	Glycine--tRNA ligase alpha subunit
SMc00870	atpE	917775	918002	3	F0F1 ATP synthase subunit C
SMc01025	pyrG	1549799	1551427	2	CTP synthase
SMc01028	eno	1553447	1554721	2	Enolase
SMc01043	ntrC	1569417	1570871	3	Nitrogen assimilation regulatory protein
SMc01215	carB	1708859	1712350	-3	Carbamoyl-phosphate synthase large chain
SMc01235	uvrA	1686585	1689506	-2	UvrABC system protein A
SMc01279	_	1497149	1498459	2	recombination factor protein RarA
SMc01285	rpoA	1491823	1492833	1	DNA-directed RNA polymerase subunit alpha
SMc01286	rpsK	1491330	1491719	3	30S ribosomal protein S11
SMc01289	secY	1488589	1489929	1	preprotein translocase subunit SecY
SMc01292	rpsE	1487084	1487653	2	30S ribosomal protein S5
SMc01298	rplX	1484389	1484700	1	50S ribosomal protein L24
SMc01299	rplN	1484006	1484374	2	50S ribosomal protein L14
SMc01302	rplP	1482951	1483364	3	50S ribosomal protein L16
SMc01303	rpsC	1482199	1482912	1	30S ribosomal protein S3
SMc01305	rpsS	1481529	1481807	3	30S ribosomal protein S19
SMc01306	rplB	1480677	1481513	3	50S ribosomal protein L2
SMc01310	rpsJ	1478593	1478901	1	30S ribosomal protein S10
SMc01313	rpsG	1474604	1475074	2	30S ribosomal protein S7
SMc01314	rpsL	1474175	1474546	2	30S ribosomal protein S12
SMc01316	rpoC	1468640	1472845	2	DNA-directed RNA polymerase subunit beta'
SMc01317	rpoB	1464312	1468454	3	DNA-directed RNA polymerase subunit beta
SMc01318	rplL	1463666	1464046	2	50S ribosomal protein L7/L12
SMc01320	rplA	1462058	1462756	2	50S ribosomal protein L1
SMc01322	nusG	1460878	1461408	1	transcription antitermination protein NusG
SMc01345	accC	1435047	1436396	-2	acetyl-CoA carboxylase
SMc01352	gatA	1429018	1430499	1	Glutamyl-tRNA(Gln) amidotransferase subunit A
SMc01360	pyrB	1422972	1423913	-2	Aspartate carbamoyltransferase
SMc01371	celR1	1409718	1410089	3	putative 2-component receiver domain protein
SMc01756	aspS	1301147	1302934	2	Aspartate--tRNA ligase
SMc01780	hppA	1325083	1327218	1	K(+)-insensitive pyrophosphate-energized proton pump
SMc01903	clpP2	1362080	1362706	2	ATP-dependent Clp protease proteolytic subunit 2
SMc01904	clpX	1363000	1364277	1	ATP-dependent Clp protease ATP-binding subunit ClpX
SMc01905	lon	1364751	1367171	3	Lon protease
SMc01912	nuoA1	1378259	1378624	2	NADH-quinone oxidoreductase subunit A 1
SMc01918	nuoF1	1382176	1383480	1	NADH-quinone oxidoreductase subunit F 1
SMc01921	nuoH1	1386434	1387477	2	NADH-quinone oxidoreductase subunit H 1
SMc01922	nuoI1	1387539	1388033	3	NADH-quinone oxidoreductase subunit I 1
SMc01924	nuoK1	1388829	1389137	3	NADH-quinone oxidoreductase subunit K 1
SMc02087	gltA	1622121	1623410	-2	Citrate synthase
SMc02109	clpA	1599831	1602347	3	ATP-dependent Clp protease ATP-binding subunit protein
SMc02140	phoB	572383	573066	1	Phosphate regulon transcriptional regulatory protein phoB
SMc02228	fadA	590135	591343	-3	acetyl-CoA acetyltransferase
SMc02366	_	1113918	1114619	3	putative transcription regulator protein
SMc02479	mdh	3318498	3319460	-2	Malate dehydrogenase
SMc02480	sucC	3317268	3318464	-2	Succinyl-CoA ligase [ADP-forming] subunit beta
SMc02481	sucD	3316359	3317261	-2	succinyl-CoA synthetase subunit alpha
SMc02499	atpA	3293593	3295122	-1	ATP synthase subunit alpha
SMc02501	atpD	3291142	3292656	-1	ATP synthase subunit beta
SMc02514	_	3277197	3278921	3	putative periplasmic binding ABC transporter protein
SMc02516	_	3275872	3276696	1	putative transport system permease ABC transporter protein
SMc02517	_	3274985	3275851	2	putative transport system permease ABC transporter protein
SMc02560	chvI	51419	52141	-3	Transcriptional regulatory protein ChvI
SMc02577	hslU	62602	63909	1	ATP-dependent protease ATPase subunit HslU
SMc02686	prs	2535497	2536429	2	Ribose-phosphate pyrophosphokinase
SMc02698	apt	2547120	2547662	-2	Adenine phosphoribosyltransferase
SMc02755	ahcY	46280	47680	-3	Adenosylhomocysteinase
SMc02796	rho	3651162	3652427	-2	transcription termination factor Rho
SMc02912	nusA	267804	269432	3	transcription elongation factor NusA
SMc03242	typA	3349924	3351750	-1	GTP-binding protein
SMc03795	leuD	3460581	3461186	3	3-isopropylmalate dehydratase small subunit
SMc03820	_	3486754	3487437	-1	putative transcription regulator protein
SMc03823	leuC	3488934	3490343	-2	3-isopropylmalate dehydratase large subunit
SMc03846	acnA	3510902	3513592	-3	aconitate hydratase
SMc03888	ispG	3555017	3556270	-3	4-hydroxy-3-methylbut-2-en-1-yl diphosphate synthase
SMc03923	glgC	3070033	3071295	1	Glucose-1-phosphate adenylyltransferase
SMc03990	rpmE	2987543	2987764	-3	50S ribosomal protein L31
SMc04001	purE	2997136	2997636	1	phosphoribosylaminoimidazole carboxylase catalytic subunit protein
SMc04016	hss	3012431	3013882	2	homospermidine synthase protein
SMc04044	_	3047905	3048267	1	putative 2-component receiver domain protein
SMc04045	ilvD	3049059	3050897	3	Dihydroxy-acid dehydratase
SMc04346	ilvC	2230742	2231761	-3	Ketol-acid reductoisomerase
SMc04405	leuB	3611782	3612894	1	3-isopropylmalate dehydrogenase
SMc04410	asd	3617313	3618347	3	aspartate-semialdehyde dehydrogenase
SMc04444	fdsA	3263034	3265913	-2	NAD-dependent formate dehydrogenase alpha subunit protein
SMc04454	_	2374242	2375891	-2	putative ABC transporter ATP-binding protein

## Sheet: Table S4abc
Table S4a. PEG lists from desert isolates corresponding to the 103 most conserved genes among alpha rhizobia
LMR001	LEM451	LEM457	LMR013	TP6	TW10	RAST predicted function
233	204	196	197	253	252	Transcription termination protein NusA
243	213	206	207	263	261	Polyribonucleotide nucleotidyltransferase (EC 2.7.7.8)
246	216	209	210	266	264	3-oxoacyl-[acyl-carrier-protein] synthase, KASI (EC 2.3.1.41)
255	235	218	219	275	273	SSU ribosomal protein S1p
289	271	252	253	309	308	LSU ribosomal protein L20p
307	288	269	270	327	325	Aminopeptidase S (Leu, Val, Phe, Tyr preference) (EC 3.4.11.24)
320	301	282	283	342	339	GMP synthase [glutamine-hydrolyzing] (EC 6.3.5.2)
544	524	503	533	610	578	Phosphate regulon transcriptional regulatory protein PhoB (SphR)
562	543	520	550	629	597	3-ketoacyl-CoA thiolase (EC 2.3.1.16) @ Acetyl-CoA acetyltransferase (EC 2.3.1.9)
737	714	693	726	805	774	Methylmalonate-semialdehyde dehydrogenase (EC 1.2.1.27)
791	770	805	781	908	903	Inosine-5'-monophosphate dehydrogenase (EC 1.1.1.205)
867	845	881	855	984	978	ATP synthase F0 sector subunit c
882	861	896	870	1000	994	Glycyl-tRNA synthetase alpha chain (EC 6.1.1.14)
948	926	963	937	1068	1064	Enoyl-[acyl-carrier-protein] reductase [NADH] (EC 1.3.1.9)
1094	1075	1109	1084	1214	1249	response regulator in two-component regulatory system with PhoQ
1205	1187	1219	1197	1328	1363	SSU ribosomal protein S18p @ SSU ribosomal protein S18p, zinc-independent
1211	1193	1225	1204	1334	1369	Acyl carrier protein
1264	1246	1278	1256	1387	1422	Aspartyl-tRNA synthetase (EC 6.1.1.12) @ Aspartyl-tRNA(Asn) synthetase (EC 6.1.1.23)
1291	1273	1304	1283	1412	1447	Pyrophosphate-energized proton pump (EC 3.6.1.1)
1328	1310	1341	1321	1450	1485	ATP-dependent Clp protease proteolytic subunit (EC 3.4.21.92)
1329	1311	1342	1322	1451	1486	ATP-dependent Clp protease ATP-binding subunit ClpX
1330	1312	1343	1323	1452	1487	ATP-dependent protease La (EC 3.4.21.53) Type I
1341	1323	1354	1334	1462	1497	NADH ubiquinone oxidoreductase chain A (EC 1.6.5.3)
1347	1329	1360	1340	1468	1503	NADH-ubiquinone oxidoreductase chain F (EC 1.6.5.3)
1350	1333	1364	1343	1471	1506	NADH-ubiquinone oxidoreductase chain H (EC 1.6.5.3)
1351	1334	1365	1344	1472	1507	NADH-ubiquinone oxidoreductase chain I (EC 1.6.5.3)
1353	1336	1367	1346	1474	1509	NADH-ubiquinone oxidoreductase chain K (EC 1.6.5.3)
1373	1356	1387	1366	1494	1529	TWO COMPONENT RESPONSE REGULATOR
1384	1368	1399	1377	1506	1541	Aspartate carbamoyltransferase (EC 2.1.3.2)
1391	1375	1406	1384	1513	1548	Aspartyl-tRNA(Asn) amidotransferase subunit A (EC 6.3.5.6) @ Glutamyl-tRNA(Gln) amidotransferase subunit A (EC 6.3.5.7)
1401	1385	1416	1394	1522	1557	Biotin carboxylase of acetyl-CoA carboxylase (EC 6.3.4.14)
1428	1412	1443	1422	1550	1586	Transcription antitermination protein NusG
1430	1414	1445	1424	1552	1588	LSU ribosomal protein L1p (L10Ae)
1433	1417	1447	1427	1554	1590	LSU ribosomal protein L7/L12 (P1/P2)
1434	1418	1448	1428	1555	1591	DNA-directed RNA polymerase beta subunit (EC 2.7.7.6)
1435	1419	1449	1429	1556	1592	DNA-directed RNA polymerase beta' subunit (EC 2.7.7.6)
1438	1422	1452	1432	1559	1595	SSU ribosomal protein S12p (S23e)
1439	1423	1453	1433	1560	1596	SSU ribosomal protein S7p (S5e)
1493	1481	1507	1487	1615	1645	CTP synthase (EC 6.3.4.2)
1496	1484	1510	1490	1617	1648	Enolase (EC 4.2.1.11)
1514	1503	1529	1509	1636	1667	Nitrogen regulation protein NR(I)
1542	1531	1557	1537	1664	1695	ATP-dependent Clp protease ATP-binding subunit ClpA
1564	1553	1579	1559	1686	1717	Citrate synthase (si) (EC 2.3.3.1)
1715	1825	1635	1717	1851	1599	SSU ribosomal protein S10p (S20e)
1719	1829	1639	1721	1855	1603	LSU ribosomal protein L2p (L8e)
1720	1830	1640	1722	1856	1604	SSU ribosomal protein S19p (S15e)
1722	1832	1642	1724	1858	1606	SSU ribosomal protein S3p (S3e)
1723	1833	1643	1725	1859	1607	LSU ribosomal protein L16p (L10e)
1726	1836	1646	1728	1862	1610	LSU ribosomal protein L14p (L23e)
1727	1837	1647	1729	1863	1611	LSU ribosomal protein L24p (L26e)
1733	1843	1653	1735	1869	1617	SSU ribosomal protein S5p (S2e)
1736	1846	1656	1738	1872	1620	Preprotein translocase secY subunit (TC 3.A.5.1.1)
1739	1849	1659	1741	1875	1623	SSU ribosomal protein S11p (S14e)
1740	1850	1660	1742	1876	1624	DNA-directed RNA polymerase alpha subunit (EC 2.7.7.6)
1745	1855	1665	1748	1881	1630	FIG065221: Holliday junction DNA helicase
1759	2007	1928	2701	2849	2054	C4-type zinc finger protein, DksA/TraR family
2095	2344	2261	2026	2157	2442	Ketol-acid reductoisomerase (EC 1.1.1.86)
2241	2490	2402	2168	2317	2587	ABC transporter, ATP-binding protein
2382	2627	2541	2308	2457	2728	Ribose-phosphate pyrophosphokinase (EC 2.7.6.1)
2399	2644	2557	2325	2474	2744	Adenine phosphoribosyltransferase (EC 2.4.2.7)
2670	1890	1827	2598	2747	1952	Carbamoyl-phosphate synthase large chain (EC 6.3.5.5)
2691	1911	1847	2618	2768	1973	Excinuclease ABC subunit A
2715	1934	1869	2640	2789	1994	Alpha/beta hydrolase
2738	1957	1891	2662	2812	2017	Adenylosuccinate lyase (EC 4.3.2.2)
2743	1962	1896	2667	2817	2022	Phosphoribosylaminoimidazole-succinocarboxamide synthase (EC 6.3.2.6)
2753	1985	1906	2677	2827	2032	Uncharacterized monothiol glutaredoxin ycf64-like
2760	1992	1913	2684	2834	2039	SSU ribosomal protein S4p (S9e)
2765	1997	1918	2689	2839	2044	Isocitrate dehydrogenase [NADP] (EC 1.1.1.42)
2771	2002	1923	2696	2844	2049	RecA protein
2838	2952	2868	2837	2981	3075	Aerobic cobaltochelatase CobS subunit (EC 6.6.1.2)
2897	3038	2903	2981	3016	3170	Two-component cell cycle transcriptional regulator ctrA, winged helix family
2905	3046	2911	2989	3024	3178	RNA polymerase sigma factor RpoH
2911	3052	2917	2995	3030	3184	Phosphoserine aminotransferase (EC 2.6.1.52)
2961	3099	2965	3044	3077	3231	LSU ribosomal protein L31p @ LSU ribosomal protein L31p, zinc-independent
2976	3114	2980	3061	3092	3247	Phosphoribosylaminoimidazole carboxylase catalytic subunit (EC 4.1.1.21)
2993	3131	2997	3078	3109	3264	Homospermidine synthase (EC 2.5.1.44)
3010	3149	3014	3095	3127	3282	Response regulator
3014	3153	3018	3099	3130	3285	Dihydroxy-acid dehydratase (EC 4.2.1.9)
3031	3170	3035	3116	3146	3301	Glucose-1-phosphate adenylyltransferase (EC 2.7.7.27)
3233	3352	3214	3332	3330	3560	NAD-dependent formate dehydrogenase alpha subunit
3244	3363	3225	3343	3341	3571	Glycerol-3-phosphate ABC transporter, permease protein UgpA (TC 3.A.1.1.3)
3245	3364	3226	3344	3342	3572	Glycerol-3-phosphate ABC transporter, permease protein UgpE (TC 3.A.1.1.3)
3247	3366	3228	3346	3344	3574	Glycerol-3-phosphate ABC transporter, permease protein UgpA (TC 3.A.1.1.3)
3258	3377	3239	3357	3356	3586	ATP synthase beta chain (EC 3.6.3.14)
3260	3379	3241	3359	3358	3588	ATP synthase alpha chain (EC 3.6.3.14)
3275	3394	3256	3374	3373	3603	Succinyl-CoA ligase [ADP-forming] alpha chain (EC 6.2.1.5)
3276	3395	3257	3375	3374	3604	Succinyl-CoA ligase [ADP-forming] beta chain (EC 6.2.1.5)
3277	3396	3258	3376	3375	3605	Malate dehydrogenase (EC 1.1.1.37)
3311	3429	3292	3410	3409	3638	GTP-binding protein TypA/BipA
3358	3464	3326	3443	3442	3689	3-isopropylmalate dehydratase small subunit (EC 4.2.1.33)
3382	3491	3351	3467	3467	3715	DNA-binding response regulator
3385	3494	3354	3470	3470	3718	3-isopropylmalate dehydratase large subunit (EC 4.2.1.33)
3401	3509	3368	3486	3486	3733	Aconitate hydratase (EC 4.2.1.3)
3449	3557	3416	3534	3535	3782	1-hydroxy-2-methyl-2-(E)-butenyl 4-diphosphate synthase (EC 1.17.7.1)
3488	3596	3455	3572	3575	3822	3-isopropylmalate dehydrogenase (EC 1.1.1.85)
3491	3599	3458	3575	3578	3826	Aspartate-semialdehyde dehydrogenase (EC 1.2.1.11)
3514	3624	3481	3598	3602	3850	Transcription termination factor Rho
3556	3665	3523	3640	3644	3892	Adenosylhomocysteinase (EC 3.3.1.1)
3562	3670	3529	3646	3650	3898	DNA-binding response regulator ChvI
3575	3683	3542	3659	3663	3911	ATP-dependent hsl protease ATP-binding subunit HslU
5014	4934	4629	4743	5033	5173	Urea ABC transporter, urea binding protein
5289	5257	4875	5047	5297	5334	Glutamine synthetase type II, eukaryotic (EC 6.3.1.2)
5668	5627	5255	5421	5672	5700	Urocanate hydratase (EC 4.2.1.49)
Table S4b. PEG lists from desert isolates corresponding to 86 homologous genes present in contigs showing syntheny with pSymA
LMR001	LEM451	LEM457	LMR013	TP6	TW10	RAST predicted function
3592	3701	3559	3677	3681	3930	hypothetical protein
3596	3704	3561	3680	3682	4650	Histone acetyltransferase HPA2 and related acetyltransferases
3597	3705	3562	3681	3683	4649	Histone acetyltransferase HPA2 and related acetyltransferases
3598	3706	3563	3682	3684	4648	Leucine-responsive regulatory protein, regulator for leucine (or lrp) regulon and high-affinity branched-chain amino acid transport system
3599	3707	3564	3683	3685	4647	hypothetical protein
3600	3708	3565	3684	3686	4646	Tartrate dehydrogenase (EC 1.1.1.93) @ Tartrate decarboxylase (EC 4.1.1.73) @ D-malic enzyme (EC 1.1.1.83)
3601	3709	3566	3685	3687	4645	Transcriptional regulator, GntR family
3602	3710	3567	3686	3688	4644	Omega-amino acid--pyruvate aminotransferase (EC 2.6.1.18)
3603	3711	3568	3687	3689	4643	Aminotransferase, class III
3605	3712	3570	3689	3690	4642	Haloacid dehalogenase, type II
3606	3713	3571	3690	3691	4641	hypothetical protein
3607	3714	3572	3691	3692	4640	Haloacid dehalogenase, type II
3608	3715	3573	3692	3693	4639	Aminotransferase, class III
3609	3716	3574	3693	3694	4638	putative aminotransferase
3615	3722	3578	3698	3701	4630	Transcriptional regulator, LysR family
3616	3723	3579	3699	3702	4629	Transcriptional regulator, GntR family
3617	3724	3580	3700	3703	4628	Oligopeptide transport system permease protein OppB (TC 3.A.1.5.1)
3618	3725	3581	3701	3704	4627	Oligopeptide ABC transporter, periplasmic oligopeptide-binding protein OppA (TC 3.A.1.5.1)
3619	3726	3582	3702	3705	4626	Oligopeptide transport system permease protein OppB (TC 3.A.1.5.1)
3620	3727	3583	3703	3706	4625	Oligopeptide transport system permease protein OppC (TC 3.A.1.5.1)
3621	3728	3584	3704	3707	4624	Oxidoreductase
3622	3729	3585	3705	3708	4623	D-amino acid dehydrogenase small subunit (EC 1.4.99.1)
3623	3730	3586	3706	3709	4622	Leucine-responsive regulatory protein, regulator for leucine (or lrp) regulon and high-affinity branched-chain amino acid transport system
3624	3731	3587	3707	3710	4621	hypothetical protein
3625	3732	3588	3708	3711	4620	Aldehyde dehydrogenase B (EC 1.2.1.22)
3626	3733	3589	3709	3712	4619	Nucleoside-diphosphate-sugar epimerases
3632	3737	3611	3715	3726	3934	Galactose operon repressor, GalR-LacI family of transcriptional regulators
3633	3738	3612	3716	3727	3935	Maltose/maltodextrin ABC transporter, substrate binding periplasmic protein MalE
3634	3739	3613	3717	3728	3936	Maltose/maltodextrin ABC transporter, permease protein MalF
3635	3740	3614	3718	3729	3937	ABC sugar transporter, inner membrane subunit
3636	3741	3615	3719	3730	3938	Maltose/maltodextrin transport ATP-binding protein MalK (EC 3.6.3.19)
3637	3742	3616	3720	3731	3939	FIG00985613: hypothetical protein
3643	4685	3621	3726	3735	3941	PUTATIVE TRANSPORT TRANSMEMBRANE PROTEIN
3645	4684	3623	3728	3738	3943	hypothetical protein
3647	4681	3625	3731	3742	3946	hypothetical protein
3654	3770	3633	3733	3746	3950	FIG00987069: hypothetical protein
3752	4332	3769	3834	3857	3971	Conjugal transfer protein TraB
3755	4112	3796	3838	3860	4118	Conjugal transfer protein TraC
3756	4111	3797	3839	3861	4117	Conjugal transfer protein TraD
3757	4326	3798	3840	3862	4116	Conjugal transfer protein traG
3759	4324	3800	3842	3864	4114	Msl9076 protein
3763	4319	3803	3847	3868	4110	protein of unknown function DUF736
3884	3928	3831	4029	3989	4014	Nitrogenase FeMo-cofactor synthesis FeS core scaffold and assembly protein NifB
3888	3933	3835	4034	3993	4337	Electron transfer flavoprotein, alpha subunit
3899	3946	3855	4046	4001	4024	CYTOCHROME P450
3905	3978	3861	4051	4007	4309	Nitrogenase (molybdenum-iron) alpha chain (EC 1.18.6.1)
3907	3980	3863	4053	4009	4029	Nitrogenase FeMo-cofactor scaffold and assembly protein NifE
3909	3982	3865	4055	4011	4031	Nitrogenase FeMo-cofactor carrier protein NifX
3910	3983	3866	4056	4012	4032	NifX-associated protein
3913	3940	3849	4059	4013	4033	hypothetical protein
3931	4018	4023	4077	3901	4077	Coproporphyrinogen III oxidase, oxygen-independent (EC 1.3.99.22)
3935	4045	3902	4081	4091	4046	Two-component nitrogen fixation transcriptional regulator FixJ
3937	4047	3904	4083	4093	4048	transcriptional regulator, Crp/Fnr family
3939	4048	3905	4085	4095	4050	Cytochrome c oxidase subunit CcoN (EC 1.9.3.1)
3940	4049	3906	4086	4096	4051	Cytochrome c oxidase subunit CcoO (EC 1.9.3.1)
3942	4051	3908	4088	4098	4053	Cytochrome c oxidase subunit CcoP (EC 1.9.3.1)
3943	4052	3910	4089	4099	4054	Type cbb3 cytochrome oxidase biogenesis protein CcoG, involved in Cu oxidation
3947	4055	3913	4093	4102	4057	Type cbb3 cytochrome oxidase biogenesis protein CcoS, involved in heme b insertion
3951	4066	3923	4097	3895	4082	ABC-type multidrug transport system, permease component
3952	4067	3924	4098	3896	4081	Nodulation ABC transporter, NodI
3954	4069	3926	4100	4383	4441	N-methyl transferase nodS
3955	4070	3927	4101	3897	4080	Nodulation protein C
4041	4341	3978	4189	4165	4125	Conjugative transfer protein TrbG
4042	4342	3979	4190	4166	4126	Conjugative transfer protein TrbF
4043	4343	3980	4191	4167	4127	Conjugative transfer protein TrbL
4045	4345	3982	4193	4169	4129	Conjugative transfer protein TrbJ
4046	4346	3983	4194	4170	4130	Conjugative transfer protein TrbE
4047	4142	3984	4195	4171	4131	Conjugative transfer protein TrbD
4048	4348	3985	4196	4172	4132	Conjugative transfer protein TrbC
4049	4349	3986	4197	4173	4133	Conjugative transfer protein TrbB
4432	4553	4046	4536	4576	4656	AttF component of AttEFGH ABC transport system / AttG component of AttEFGH ABC transport system
4433	4554	4047	4537	4577	4657	AttE component of AttEFGH ABC transport system
4434	4555	4048	4538	4578	4658	hypothetical protein
4461	4557	4078	4565	4605	4684	FIG00794847: hypothetical protein
4462	4558	4079	4566	4606	4685	RhtB family transporter
4464	4560	4081	4567	4607	4686	hypothetical protein
4465	4561	4082	4568	4608	4687	Enoyl-[acyl-carrier-protein] reductase [FMN] (EC 1.3.1.9)
4466	4562	4083	4569	4610	4689	VapC toxin protein
4467	4563	4084	4570	4611	4690	VapB protein (antitoxin to VapC)
4541	4567	4106	4644	4684	4735	DNA polymerase IV (EC 2.7.7.7)
4543	4569	4108	4646	4686	4737	Mll9711 protein
4546	4571	3898	4647	4689	4740	Miscellaneous; Unknown
4548	4573	4112	4649	4691	4742	Miscellaneous; Unknown
4549	4574	4113	4650	4692	4743	HYPOTHETICAL 21.7 KDA PROTEIN IN SYRB 5'REGION (ORF4)
4550	4575	4114	4651	4693	4744	DNA polymerase III subunit epsilon( EC:2.7.7.7 )
4551	4576	4115	4652	4694	4745	hypothetical protein
Table S4C. PEG lists from desert isolates corresponding to the 55 genes selected along contigs in syntheny with pSymB
LMR001	LEM451	LEM457	LMR013	TP6	TW10	RAST predicted function
4790	4712	4407	6266	4816	4956	Bll7673 protein
4810	4734	4428	6285	4837	4976	3-hydroxyacyl-CoA dehydrogenase (EC 1.1.1.35) @ 17hydroxysteroid dehydrogenase type 10 (HSD10)-like
4830	4752	4448	6306	4855	4995	cell processes; transport of small molecules; amino acids, amines, peptides
4849	4770	4467	6324	4876	5015	Cellulose synthase catalytic subunit [UDP-forming] (EC 2.4.1.12)
4877	4798	4494	6352	4902	5041	Cytochrome c2
4894	4816	4511	6369	4918	5057	L-carnitine dehydratase/bile acid-inducible protein F (EC 2.8.3.16)
4913	4835	4530	6389	4937	5076	ThiJ/PfpI family protein
4953	4873	4569	6426	4974	5114	hypothetical membrane-anchored protein
4970	4890	4586	6443	4990	5130	Cell division protein FtsH (EC 3.4.24.-)
4991	4912	4607	6464	5011	5151	FIG01076595: hypothetical protein
5026	4946	4643	4755	5045	5185	Multimeric flavodoxin WrbA
5130	5090	4744	4888	5219	5262	Thioredoxin reductase (EC 1.8.1.9)
5154	5173	4812	4906	5946	5973	conserved hypothetical protein
5185	5952	5574	4937	5916	5941	Integral inner membrane protein of type IV secretion complex (VirB6)
5229	5200	4817	4970	5240	6637	Malto-oligosyltrehalose synthase (EC 5.4.99.15)
5252	5224	4841	4993	5263	6614	hypothetical protein
5281	5250	4868	5039	5290	5327	Maltose/maltodextrin ABC transporter, permease protein MalF
5316	5284	4903	5073	5324	5362	FIG01075449: hypothetical protein
5344	5311	4932	5101	5353	5390	Universal stress protein UspA and related nucleotide-binding proteins
5387	5353	4975	5144	5396	5433	3'(2'),5'-bisphosphate nucleotidase (EC 3.1.3.7)
5407	5372	4995	5164	5416	5453	Protein-L-isoaspartate O-methyltransferase (EC 2.1.1.77)
5428	5395	5018	5185	5438	5475	Transcriptional regulator, Cro/CI family
5452	5415	5041	5209	5460	5498	ABC transporter substrate-binding protein
5488	5452	5077	5243	5495	5523	Chromate transport protein ChrA
5505	5470	5096	5261	5512	5541	Transcriptional regulator, LysR family
5547	5506	5137	5300	5555	5584	Dipeptide transport system permease protein DppC (TC 3.A.1.5.2)
5567	5526	5157	5320	5576	5605	oxidoreductase
5585	5542	5174	5338	5593	5622	acyltransferase 3
5603	5561	5193	5356	5612	5640	Gluconolactonase (EC 3.1.1.17)
5639	5598	5226	5392	5643	5671	Glycerol-3-phosphate ABC transporter, ATP-binding protein UgpC (TC 3.A.1.1.3)
5664	5623	5251	5417	5668	5696	Transcriptional regulator, RpiR family
5693	5654	5280	5446	5697	5725	COG1180: Radical SAM, Pyruvate-formate lyase-activating enzyme like
5712	5673	5299	5465	5716	5744	Urea carboxylase-related ABC transporter, ATPase protein
5728	5690	5315	5481	5732	5760	hypothetical protein
5760	5722	5347	5514	5765	5792	Ribulose-5-phosphate 4-epimerase and related epimerases and aldolases
5848	5753	5380	5611	5795	5821	Ribose ABC transport system, permease protein RbsC (TC 3.A.1.2.1)
5880	5784	5412	5643	5826	5852	putative sugar transporter sugar binding protein
5929	5861	5461	5692	5874	5899	FIG00450407: hypothetical protein
5948	5881	5479	5710	5893	5918	Probable glycosyltransferase
6036	6040	5665	5819	6014	6195	FIG01076270: hypothetical protein
6058	6061	5686	5839	6036	6219	hypothetical protein
6099	6098	5726	5880	6072	6256	hypothetical protein
6117	6117	5744	5898	6090	6274	hypothetical protein
6136	6134	5762	5916	6108	6292	FIG01076348: hypothetical protein
6181	6175	5805	5958	6150	6333	FIG01075425: hypothetical protein
6234	6228	5858	6012	6207	6390	FIG01075220: hypothetical protein
6255	6249	5880	6033	6228	6412	Alkaline phosphatase (EC 3.1.3.1)
6281	6276	5907	6059	6254	6438	Phenylacetate-coenzyme A ligase (EC 6.2.1.30)
6313	6308	5939	6092	6286	6470	N-formylglutamate deformylase (EC 3.5.1.68)
6332	6327	5958	6111	6306	6490	Major facilitator family transporter
6357	6353	5983	6133	6330	6514	NADH dehydrogenase (EC 1.6.99.3)
6378	6375	6003	6155	6351	6535	Mll9650 protein
6423	6448	6031	6500	6402	6591	ABC transporter ATP-binding protein
6452	6478	6061	6529	6430	6661	Polysaccharide pyruvyl transferase
6472	6500	6081	6549	6451	6683	hypothetical protein

## Sheet: Table S5
Table S5. Genome sequencing and assembly
	LMR001*	LMR013 $	LEM451 $	LEM457 $	TP6 $
Sequencing
Total number of clusters	61244037	45200313	51685124	95072072	61669558
Number of clusters passing the filter	54388498	34514806	39846295	71564603	46662317
Assembly
Total number of reads	108776996	69029612	79692590	143129206	93324634
Reads mapped back	106116435	67888611	78859678	141890452	90012935
Reads in pair	65325338	64438226	73484252	140076472	86149994
Broken paired reads	40791097	3450385	5375426	1813980	3862941
Assembly results
Genome size (bp)	6609808	6789493	6636281	6425048	6848280
Number of Contigs	130	195	131	207	173
Number of Scaffolds	79	185	119	193 †	161
Scaffold number with average coverage > 700X	79	185	119	82 †	161
L50	367362	276433	213301	174990	203032
N50	7	7	10	11	9
* Data obtained with 1/3 of illumina HiSeq2000 flow lane (ie. 1/28 of Illumina flow cell), 2 sequential runs of 100 cycles (paired end) from 700 bp sequencing libraries prepared using TruSeq kit
$ Data obtianed with 1/4 of illumina HiSeq2000 flow lane (ie. 1/32 of Illumina flow cell), 2 sequential runs of 100 cycles (paired end) from 300 bp sequencing libraries prepared using Nextera kit
† 111 Scaffolds with a mean coverage of 15X were kept for the analysis (see main text)

## Sheet: Table S6
Table S6. Frequency of predicted ISs in relation to IS families in Ensifer aridi, E. meliloti, E. medicae and E. fredii
		Ensifer aridi						Ensifer meliloti						Ensifer medicae						Enisfer fredii
IS Family	Catalytic residues $	LMR 001	LMR 013	LEM 451	LEM 457	TP6	TW10	1021	HM007-17	Kh12g	Rm41	M195	USDA 1002	WSM 419	A321	Kh36d	Kh53a	M1	M22	USDA 205	USDA 207	CCBAU00557	CCBAU 45436	CCBAU83643	CCBAU83753
IS66	DDE	6	6	3	7	11	11	9	6	8	15	9	19	16	16	15	16	12	19	22	15	8	18	12	11
IS3_ssgr_IS407		1	8	3	1	4	6	2	2	4	6	6	9	13	35	17	17	17	27	10	13	3	6	2	4
IS21	DDE	2	7	6	5	5	8	5	15	1	2	3	6	9	16	9	4	23	14	20	9	9	10	10	6
ISNCY_ssgr_IS1202	DDEQ	5	3	6	6	2	4	1	12	8	9	8	3	5	5	5	14	3	13	5	5	5	6	5	6
ISAs1		1	1	1	1	1	2	7	16	3	4	2	8	1	2	1	2	1	1	1	1	1	1	1	1
IS110_ssgr_IS1111		17	42	24	15	15	27	3	3	8		4	7	18	42	18	23	24	51	14	18	11	17	8	12
IS256	DDE	4	5	1		2	3	24	18	6	12	19	8	19	23	17	13	32	14	17	11	5	4	8	6
ISL3		9	8	10	1	3	7	4	1	10	10	3	6	3	7	3	5	5		8	11	5	6	19	8
IS630	DDE		9	1		1	10	28	37	3	10	24	44	19	19	14	32	23	35	48	80	10	29	14	9
IS30	DDE	1	3	3	2	2	1	4	4	1	2	12	5	3	2		2	7		7	5	1	5	3	4
IS1182	DDE	7	4	2	4	5	8				2		1	2	2	2	11	2	5	18	14	3	5	2	6
IS5_ssgr_IS427		1	6				3		1	1	1	1	2	12	10	13	9	7	8	8	8	3	5	1	3
IS3_ssgr_IS2				1	1	1	2	10		1		1	1	4	6	5	7	2	7	2	3	2	2	2	2
IS110	DEDD		2	2				4	5	4	6	1		13	20	22	19	11	19	1	5	1	1	1	1
ISNCY_ssgr_ISDol1	DDE	1	1			4	4	10	17	1	4	4	2	4	11	5	6	1	8					1
IS481	DDE					1	1	9	12	4	5	6	6		1			1		3	8	8	10	5	6
IS3_ssgr_IS3				1	1	1			1					1	3	1	1	2	2	6	13	1	1	1	1
ISNCY_ssgr_ISLbi1			1			2	2	2						3	18	4	10		20	2	2	2	3	2	4
IS5_ssgr_IS5		3	5			1	5							3		2		9	4	7	3	4	3	4	7
IS91	HUH/Y2		5	3		1	2			3		1					2		10	7	3	3	5	4	2
IS4_ssgr_IS4Sa								9	22	6	5	11	10				1			10	15	1	5	1	1
IS3_ssgr_IS150	DDE						1	6					2			16	6	3	8	6	13	2	2	4	3
IS5					1			1		1	1	6	4	1	7	5	1	1	3
IS6	DDE			1			1						1		2		3	1	3	7	5		4	3	1
IS5_ssgr_IS1031									3	1		8	11		3		1		6	5	14		3
IS1595_ssgr_ISNwi1	DDEK + ER4						2		1		1		1							3	2	2	2	3	2
Tn3	DDE						1		1				1						1		1	4	1	1	3
ISKra4_ssgr_ISAzba1	DDE										1				1					9	1	1	10	7	8
IS5_ssgr_IS903	DDE												4	6			5	4	7	1				3	2
IS4_ssgr_IS50				2	3															10	6	1	2	1
IS701	DDE		2								3		11						7		13				1
IS1380	DDE	1																		1	1		3		1
IS4_ssgr_IS231																				1	1		1	1
IS200_IS605_ssgr_IS200	HUH/Y1																					1	1		2
IS4_ssgr_IS10	DDE				1																	1	1
IS3_ssgr_IS51					1										1
IS1595_ssgr_ISNha5	DDER/K																			1
IS1595_ssgr_ISSod11	DDHK + ER4R7																			1
IS66_ssgr_ISBst12	DDE						1
The number of IS identified in each IS family is shown for each strain. For each IS family and strain, the abscence of IS is shown by a grey cell, and the number of IS found was colored according to a red to green gradient as the number of IS found increases.
$ the catalytic residue is given according to Siguier et al., 2015

## Sheet: Table S7
Table S7. Identification of species specific and complete modules in Ensifer aridi, E. meliloti, E. medicae and E. fredii.
Pathway module	E. aridi	E. meliloti	E. medicae	E. fredii		Core Ensifer
Energy metabolism
Carbon fixation
M00579 Phosphate acetyltransferase-acetate kinase pathway, acetyl-CoA => acetate	-	+	+	+		-
Nitrogen metabolism
M00175 Nitrogen fixation, nitrogen => ammonia	-	-	-	+		**
Carbohydrate and lipid metabolism
Other carbohydrate metabolism
M00061 D-Glucuronate degradation	-	+	+	-		-
Nucleotide and amino acid metabolism
Serine and threonine metabolism
M00555 Betaine biosynthesis, choline => betaine	-	+	-	-		+
M00123 Biotin biosynthesis, pimeloyl-ACP/CoA => biotin *	-	-	-	+		-
Polyamine biosynthesis
M00134 Polyamine biosynthesis, arginine => ornithine => putrescine	-	+	+	-		+
Secondary metabolism
Aromatics degradation
M00551 Benzoate degradation, benzoate => catechol / methylbenzoate => methylcatechol *	-	-	-	+		-
M00568 Catechol ortho-cleavage, catechol => 3-oxoadipate *	-	-	-	+		-
Structural complex
Energy metabolism
ATP synthesis
M00155 Cytochrome c oxidase, prokaryotes	+	+	+	-		+
M00156 Cytochrome c oxidase, cbb3-type	-	+	+	+		-
M00417 Cytochrome o ubiquinol oxidase	-	+	-	+		-
Environmental information processing
Mineral and organic ion transport system
M00188 NitT/TauT family transport system	+	+	+	+		+
M00190 Iron(III) transport system	-	+	+	+		+
M00193 Putative spermidine/putrescine transport system	+	+	+	+		+
M00208 Glycine betaine/proline transport system	+	+	+	+		+
M00209 Osmoprotectant transport system	-	+	+	-		+
M00301 Mannopine transport system *	-	-	-	+		-
M00299 Spermidine/putrescine transport system	+	+	+	-		-
M00435 Taurine transport system	-	+	+	+		-
M00436 Sulfonate transport system	-	+	-	+		-
M00438 Nitrate/nitrite transport system	+	+	-	+		-
Saccharide, polyol, and lipid transport system
M00196 Multiple sugar transport system	+	+	+	+		+
M00201 alpha-Glucoside transport system	+	+	+	+		+
M00605 Glucose/mannose transport system	-	-	-	+		+
M00212 Ribose transport system	+	+	+	+		+
M00207 Putative multiple sugar transport system	+	+	+	+		+
M00221 Putative simple sugar transport system	+	+	+	+		+
M00590 Erythritol transport system	+	+	+	+		-
M00213 L-Arabinose transport system	-	+	+	-		-
M00198 Putative sn-glycerol-phosphate transport system	+	+	+	+		-
M00599 Inositol-phosphate transport system *	+	-	-	-		-
M00204 Trehalose/maltose transport system	+	+	+	+		-
M00600 alpha-1,4-Digalacturonate transport system *	-	-	-	+		-
Phosphate and amino acid transport system
M00232 General L-amino acid transport system	-	-	+	-		+
M00237 Branched-chain amino acid transport system	+	+	+	+		+
M00236 Putative polar amino acid transport system	+	+	+	+		+
M00223 Phosphonate transport system	+	+	+	+		-
M00238 D-Methionine transport system	+	+	+	+		-
M00231 Octopine/nopaline transport system *	+	-	-	-		-
Peptide and nickel transport system
M00239 Peptides/nickel transport system	+	+	+	+		+
Metallic cation, iron-siderophore and vitamin B12 transport system
M00240 Iron complex transport system	+	+	+	+		+
M00247 Putative ABC transport system	+	+	+	-		-
ABC-2 type and other transport systems
M00255 Lipoprotein-releasing system	-	+	+	-		+
M00258 Putative ABC transport system	+	-	-	+		+
M00254 ABC-2 type transport system	+	+	+	+		+
Bacterial secretion system
M00332 Type III secretion system *	-	-	-	+		-
M00333 Type IV secretion system	-	+	+	+		-
Functional set
Environmental information processing
Two-component regulatory system
M00504 DctB-DctD (C4-dicarboxylate transport) two-component regulatory system	+	+	+	+		+
M00454 KdpD-KdpE (potassium transport) two-component regulatory system	+	+	+	+		-
M00524 FixL-FixJ (nitrogen fixation) two-component regulatory system	-	+	+	-		-
The presence of the module in the proteome corresponding to core species - core genus (indicated on the top lane) is indicated by a "+" and a green color while the "-" and red color indicates that it was not predicted
* indicates complete and functional modules that species conserved (shared by all 6 strains)
** indicates that the module is present in all Ensifer strains but was not predicted because of a wrong automated annotation of nifK in Ensifer aridi strain TP6 due to the lack of the 3' terminal part of the gene that is located on the border of a contig.

## Sheet: Table S8
Table S8. Phenotypic characterization of Ensifer aridi strains
Strain name	High Temperature tolerance	NaCl tolerance	pH range	Bromo thymol blue reaction	Antibiotic
					Chloramphenicol	Gentamycin	Kanamycin	Nalidixic acid	Streptomycin	Spectinomycin
LMR001	48°C	0.02	6 to11	Acidic	S (Cm30)	S (Gm10)	S (Km30)	R (Nx30)	S (Sm300)	R (Sp100)
LMR013	48°C	0.02	6 to 11	Acidic	S (Cm30)	S (Gm10)	S (Km30)	R (Nx30)	S (Sm300)	R (Sp100)
LEM451	48°C	0.02	6 to 11	Acidic	S (Cm30)	S (Gm10)	S (Km30)	R (Nx30)	S (Sm300)	R (Sp100)
LEM457	48°C	0.02	5 to 11	Acidic	S (Cm30)	S (Gm10)	S (Km30)	R (Nx30)	S (Sm300)	R (Sp100)
TP6	48°C	0.01	5 to 11	Slightly acidic	R (Cm30)	S (Gm10)	R (Km30)	R (Nx30)	R (Sm300)	R (Sp100)
TW10	48°C	0.02	5 to 11	Acidic	S (Cm30)	S (Gm10)	R (Km30)	R (Nx30)	S (Sm300)	S (Sp100)
Abbreviations: R, resistant; S, sensitive to antibiotics
Concentration of antibiotics in µg per disc given in brackets along with abbreviations (Cm) chloramphenicol, (Gm) gentamycin, (Km) kanamycin, (Nx) nalidixic acid, (Sm) streptomycin and (Sp) spectinomycin
